# Supplementary material for: Seasonal and ontological variation in diet and age‐related differences in prey choice, by an insectivorous songbird
Source: Ecol Evol. 2022 Aug 11;12(8):e9180. doi: 10.1002/ece3.9180 (PMC9366593; doi:10.1002/ece3.9180)
Supplement: Supplementary file 2 — Appendix S2 [file ECE3-12-e9180-s002.xlsx]

## Sheet: Sheet1
	Univariate Test:								Multivariate Test:
		Age		Season		Age:Season				Residual df	df. Diff	LRT	p-value
Taxon Level	Order	LRT	p-value	LRT	p-value	LRT	p-value		Order Model:
Order	Acari	3.02525	0.67	2.53332	0.95	0.000517367	0.99		Age	86	2	82.77	0.001***
Order	Araneae	1.73913	0.73	0.245161	0.99	0.339977	0.99		Season	84	2	21.08	0.66
Order	Coleoptera	6.23288	0.34	1.88116	0.99	2.24558	0.93		Age:Season	82	4	17.82	0.49
Order	Diptera (Brachycera)	5.26374	0.4	1.0712	0.99	0.624102	0.99
Order	Diptera (Nematocera)	14.7802	0.008**	0.626659	0.99	1.01838	0.98		Family Model:
Order	Gastropoda	2.80243	0.67	4.2763	0.79	1.73102	0.93		Age	86	2	250.33	0.001***
Order	Hemiptera	5.62209	0.38	1.1361	0.99	4.016	0.73		Season	84	2	152.08	0.002**
Order	Hymenoptera	11.9478	0.02	1.55986	0.99	2.18863	0.93		Age:Season	82	4	52.28	0.006**
Order	Lepidoptera	13.3381	0.02*	0.609012	0.99	3.85863	0.73
Order	Neuroptera	0.615513	0.81	3.6267	0.88	0.359838	0.99
Order	Odonata	4.43632	0.48	0.690937	0.99	0.0374603	0.99
Order	Trichoptera	12.971	0.02*	2.82482	0.95	1.4022	0.99
Family	Humerobatidae	3.02525	1	2.53332	1	0.000517367	0.98
Family	Araneidae	2.13051	1	0	1	0.00051846	0.98
Family	Clubionidae	3.12296	1	2.16282	1	1.77989	0.98
Family	Linyphiidae	3.31595	1	0.2081	1	2.10372	0.97
Family	Philodromidae	6.52567	0.69	1.11514	1	0.000309806	0.99
Family	Theridiosomatidae	1.71727	1	1.41308	1	0.000180408	0.99
Family	Chrysomelidae	4.52667	0.95	3.64356	0.993	1.63397	0.98
Family	Dytiscidae	1.71727	1	1.41308	1	0.000180408	1
Family	Helophoridae	1.94738	1	2.6358	1	0.000503015	0.98
Family	Scirtidae	1.05265	1	0.618281	1	1.64044	0.98
Family	Scraptiidae	1.71727	1	1.90021	1	0.000426039	0.99
Family	Anisopodidae	3.46597	1	0.487267	1	9.7e-05	1
Family	Anthomyiidae	4.40753	0.95	2.83108	1	3.79889	0.77
Family	Anthomyzidae	1.71727	1	0	1	0.000315572	0.99
Family	Calliphoridae	5.41535	0.89	0.231562	1	1.42269	0.98
Family	Cecidomyiidae	1.71727	1	1.41308	1	0.000180408	0.99
Family	Ceratopogonidae	3.46597	1	0.487267	1	9.7e-05	1
Family	Chaoboridae	4.30319	0.99	5.06034	0.85	1.25575	0.98
Family	Chironomidae	17.0722	0.006**	1.13782	1	4.35695	0.72
Family	Chloropidae	2.6266	1	5.237	0.84	0.633384	0.98
Family	Dolichopodidae	2.30461	1	0.0902335	1	2.38394	0.96
Family	Drosophilidae	1.71727	1	1.41308	1	0.000180408	1
Family	Empididae	7.04883	0.59	9.38067	0.16	3.9353	0.76
Family	Ephydridae	2.13051	1	0.357857	1	0.000260792	0.99
Family	Fanniidae	2.6266	1	3.6193	0.99	6.93e-05	1
Family	Hybotidae	7.65373	0.49	5.41978	0.79	-1.65e-05	1
Family	Limoniidae	1.05265	1	0.618281	1	1.64044	0.98
Family	Lonchopteridae	1.94738	1	2.14888	1	5.97e-05	1
Family	Micropezidae	1.71727	1	1.41308	1	0.000180408	0.99
Family	Muscidae	6.26475	0.75	11.0025	0.09	0.0867943	0.98
Family	Opomyzidae	2.15774	1	2.14277	1	0.000109163	1
Family	Phoridae	1.71727	1	0	1	0.000315572	0.99
Family	Pipunculidae	1.94738	1	2.14888	1	5.97e-05	1
Family	Psychodidae	1.94738	1	1.72981	1	3.75571	0.77
Family	Ptychopteridae	6.13322	0.75	0.391662	1	-1.36e-11	1
Family	Rhagionidae	1.94738	1	2.14888	1	5.97e-05	1
Family	Sarcophagidae	1.71727	1	1.90021	1	0.000426039	0.99
Family	Scathophagidae	6.38503	0.75	4.07871	0.97	3.11572	0.88
Family	Sciaridae	3.02525	1	0.735605	1	7.11e-05	1
Family	Sciomyzidae	1.71727	1	0	1	0.000315572	0.99
Family	Sepsidae	1.94738	1	2.14888	1	5.97e-05	1
Family	Syrphidae	3.67546	0.99	0.239423	1	1.78002	0.98
Family	Tabanidae	4.3051	0.98	0.729303	1	0.00029125	0.99
Family	Tachinidae	2.13051	1	0.357857	1	0.000260792	0.99
Family	Tephritidae	3.02525	1	0.735605	1	7.11e-05	1
Family	Baetidae	2.36062	1	0	1	0.000437046	0.98
Family	Agriolimacidae	1.71727	1	1.41308	1	0.000180408	0.99
Family	Lymnaeidae	0.615513	1	2.45949	1	3.75563	0.77
Family	Physidae	3.02525	1	0.735605	1	7.11e-05	1
Family	Succineidae	3.67546	0.99	0	1	0.000633052	0.98
Family	Aphididae	6.6632	0.65	9.66403	0.15	1.98035	0.97
Family	Cicadellidae	0.189636	1	2.69933	1	1.73102	0.98
Family	Gerridae	2.13051	1	0.357857	1	0.000260792	0.99
Family	Miridae	1.05265	1	1.77129	1	0.000108312	1
Family	Notonectidae	3.67546	0.99	2.52862	1	0.00010967	1
Family	Tingidae	1.71727	1	1.41308	1	0.000180408	1
Family	Braconidae	6.95145	0.59	0.285502	1	0.614645	0.98
Family	Cynipidae	1.71727	1	1.90021	1	0.000426039	0.98
Family	Ichneumonidae	4.99132	0.94	9.86625	0.13	4.10904	0.73
Family	Tenthredinidae	1.71727	1	1.90021	1	0.000426039	0.99
Family	Vespidae	3.02525	1	0.735605	1	7.11e-05	1
Family	Geometridae	0.625333	1	3.45666	0.99	1.73102	0.98
Family	Choreutidae	1.71727	1	1.41308	1	0.000180408	1
Family	Crambidae	2.13051	1	0.357857	1	0.000260792	0.99
Family	Erebidae	4.3051	0.98	0.729303	1	0.00029125	0.99
Family	Gelechiidae	3.46572	1	1.46489	1	0.000383119	0.99
Family	Lasiocampidae	1.71727	1	0	1	0.000315572	0.99
Family	Noctuidae	8.23428	0.44	6.04615	0.69	1.58703	0.98
Family	Notodontidae	2.13051	1	0.357857	1	0.000260792	0.99
Family	Tortricidae	2.13051	1	0	1	0.00051846	0.98
Family	Chrysopidae	2.36062	1	1.09344	1	0.000352702	0.99
Family	Hemerobiidae	1.05265	1	5.73196	0.75	-1.07e-05	1
Family	Coenagrionidae	4.43632	0.95	0.690937	1	0.0374603	0.98
Family	Beraeidae	3.02525	1	0.735605	1	7.11e-05	1
Family	Leptoceridae	12.971	0.03*	2.82482	1	1.4022	0.98
