# Supplementary material for: Seasonal and ontological variation in diet and age‐related differences in prey choice, by an insectivorous songbird
Source: Ecol Evol. 2022 Aug 11;12(8):e9180. doi: 10.1002/ece3.9180 (PMC9366593; doi:10.1002/ece3.9180)
Supplement: Supplementary file 3 — Appendix S3 [file ECE3-12-e9180-s003.xlsx]

## Sheet: consumer-resource interactions
Consumer	Resource	Observed	Null	Lower.95.CL	Upper.95.CL	Test	SES
Adult	Anthomyzidae	1	0.127513	0	1	ns	2.44185
Adult	Calliphoridae	1	1.33873	0	4	ns	-0.300197
Adult	Cecidomyiidae	1	4.73507	1	9	ns	-1.95571
Adult	Ceratopogonidae	2	7.54835	3	12	Weaker	-2.37119
Adult	Chaoboridae	18	2.59986	0	6	Stronger	10.1549
Adult	Chironomidae	25	7.94709	4	13	Stronger	7.36026
Adult	Chloropidae	2	23.8313	19	29	Weaker	-8.43417
Adult	Dolichopodidae	7	2.0188	0	5	Stronger	3.74812
Adult	Empididae	6	2.37064	0	6	ns	2.52438
Adult	Ephydridae	0	0.123112	0	1	ns	-0.360279
Adult	Hybotidae	7	8.46595	4	13	ns	-0.628814
Adult	Laux_Drosophilidae	1	0.688469	0	3	ns	0.384171
Adult	Limoniidae	1	0.120312	0	1	ns	2.54955
Adult	Lonchopteridae	1	0.577258	0	2	ns	0.5709
Adult	Micropezidae	1	0.309731	0	2	ns	1.26653
Adult	Musc_Fann_Anthomyiidae	10	8.45885	4	13	ns	0.667626
Adult	Opo_Tephritidae	1	0.690269	0	3	ns	0.377409
Adult	Phoridae	1	8.40594	4	13	Weaker	-3.38482
Adult	Psychodidae	1	4.42424	1	8	ns	-1.8115
Adult	Sarcophagidae	1	2.47555	0	6	ns	-0.981948
Adult	Scathophagidae	13	9.26973	5	14	ns	1.52151
Adult	Sciaridae	0	3.75978	1	7	Weaker	-2.21829
Adult	Sciomyzidae	1	0.734673	0	3	ns	0.312722
Adult	Sepsidae	1	0.971797	0	3	ns	0.029145
Adult	Syrphidae	1	1.55256	0	4	ns	-0.464727
Adult	Tachinidae	0	0.454445	0	2	ns	-0.688564
Juvenile	Anthomyzidae	0	0.0615062	0	1	ns	-0.249175
Juvenile	Calliphoridae	0	0.536154	0	2	ns	-0.756597
Juvenile	Cecidomyiidae	0	1.87719	0	5	ns	-1.5072
Juvenile	Ceratopogonidae	0	2.30463	0	5	ns	-1.70729
Juvenile	Chaoboridae	13	1.08191	0	3	Stronger	12.2537
Juvenile	Chironomidae	12	1.9586	0	5	Stronger	7.91372
Juvenile	Chloropidae	1	10.2258	6.95	14	Weaker	-4.85426
Juvenile	Dolichopodidae	1	1.0237	0	3	ns	-0.0249386
Juvenile	Empididae	0	1.10511	0	3	ns	-1.13727
Juvenile	Ephydridae	0	0.0405041	0	1	ns	-0.202349
Juvenile	Hybotidae	2	3.74237	1	7	ns	-1.06473
Juvenile	Laux_Drosophilidae	0	0.221622	0	1	ns	-0.479604
Juvenile	Limoniidae	0	0	0	0	ns	NA
Juvenile	Lonchopteridae	1	0.247325	0	1	ns	1.53134
Juvenile	Micropezidae	0	0.142214	0	1	ns	-0.381716
Juvenile	Musc_Fann_Anthomyiidae	5	2.91069	0	6	ns	1.41429
Juvenile	Opo_Tephritidae	1	0.229923	0	1	ns	1.62677
Juvenile	Phoridae	0	4.31783	1	8	Weaker	-2.53308
Juvenile	Psychodidae	1	1.94599	0	5	ns	-0.766651
Juvenile	Sarcophagidae	0	0.867887	0	3	ns	-0.991368
Juvenile	Scathophagidae	1	3.53505	1	7	ns	-1.67895
Juvenile	Sciaridae	1	0.485749	0	2	ns	0.759161
Juvenile	Sciomyzidae	0	0.280928	0	2	ns	-0.543634
Juvenile	Sepsidae	1	0.356536	0	2	ns	1.09445
Juvenile	Syrphidae	0	0.252925	0	1	ns	-0.51017
Juvenile	Tachinidae	0	0.247825	0	2	ns	-0.500643
Nestling	Anthomyzidae	0	0.0731073	0	1	ns	-0.270637
Nestling	Calliphoridae	4	0.778978	0	3	Stronger	3.76966
Nestling	Cecidomyiidae	0	2.17122	0	5	ns	-1.58883
Nestling	Ceratopogonidae	0	3.44634	1	7	Weaker	-2.10817
Nestling	Chaoboridae	11	1.57676	0	4	Stronger	8.00433
Nestling	Chironomidae	6	3.15182	0	6	ns	1.81644
Nestling	Chloropidae	0	13.1549	9	18	Weaker	-5.91156
Nestling	Dolichopodidae	4	1.29453	0	4	ns	2.50916
Nestling	Empididae	1	1.76368	0	4	ns	-0.617646
Nestling	Ephydridae	1	0	0	0	Stronger	NA
Nestling	Hybotidae	0	4.53615	1	8	Weaker	-2.52927
Nestling	Laux_Drosophilidae	0	0.336134	0	2	ns	-0.588721
Nestling	Limoniidae	1	0.0133013	0	0	Stronger	8.48405
Nestling	Lonchopteridae	0	0.226623	0	1	ns	-0.489556
Nestling	Micropezidae	0	0.227423	0	1	ns	-0.478039
Nestling	Musc_Fann_Anthomyiidae	13	3.24072	1	7	Stronger	6.09827
Nestling	Opo_Tephritidae	2	0.335634	0	2	ns	2.94578
Nestling	Phoridae	0	4.76048	2	8	Weaker	-2.67833
Nestling	Psychodidae	0	3.06701	0	6	ns	-1.96273
Nestling	Sarcophagidae	0	1.43124	0	4	ns	-1.275
Nestling	Scathophagidae	7	5.82348	2	10	ns	0.604711
Nestling	Sciaridae	0	0.991399	0	3	ns	-1.04346
Nestling	Sciomyzidae	0	0.314531	0	2	ns	-0.570425
Nestling	Sepsidae	0	0.476748	0	2	ns	-0.700096
Nestling	Syrphidae	3	0.441644	0	2	Stronger	3.92871
Nestling	Tachinidae	1	0.366137	0	2	ns	1.07399
