# Supplementary material for: Seasonal and ontological variation in diet and age‐related differences in prey choice, by an insectivorous songbird
Source: Ecol Evol. 2022 Aug 11;12(8):e9180. doi: 10.1002/ece3.9180 (PMC9366593; doi:10.1002/ece3.9180)
Supplement: Supplementary file 4 — Appendix S4 [file ECE3-12-e9180-s004.xlsx]

## Sheet: species
Order	Family	Taxon	Habitat	Frequency of Occurrence	cvrw431	cvrw928	cvrw997	cvrw998	cvrw300	cvrw414	cvrw418	R1727	R8729	cvrw380	cvrw698	cvrw927	cvrw961	cvrw962	cvrw963	cvrw967	cvrw958A	R6733	RW4051	R70322	cvrw005	cvrw022	cvrw340	cvrw862	cvrw009	cvrw015	cvrw086	cvrw088	cvrw094	cvrw043	R13739	cvrw206	RW053	cvrw407	cvrw454	cvrw464	cvrw479	cvrw793	cvrw839	cvrw912	cvrw958B	cvrw104	R22759	R29768	R47770
Trichoptera	Beraeidae	Beraea pullata	Aquatic	1	0	0	0	0	0	0	0	0	0	0	0	0	0	0	0	0	0	0	0	0	0	0	0	0	0	0	0	0	0	0	0	0	0	0	0	0	0	0	0	0	0	226	0	0	0
Trichoptera	Leptoceridae	Oecetis ochracea	Aquatic	12	0	0	0	0	0	0	0	0	0	0	0	0	0	0	0	0	0	0	0	0	560	0	0	0	0	23573	0	0	0	2235	0	0	0	0	0	0	0	0	0	0	0	7905	0	0	0
Odonata	Coenagrionidae	Enallagma cyathigerum	Aquatic	6	0	0	0	0	0	0	0	12888	0	3015	0	0	0	0	0	0	0	0	0	0	0	0	0	0	0	0	0	0	0	0	0	0	0	0	0	0	0	0	0	0	0	0	0	0	1108
Neuroptera	Chrysopdidae	Chrysoperla carnea	Terrestrial	1	0	0	0	0	0	0	0	0	0	0	0	0	0	0	0	0	0	0	0	0	0	0	0	0	0	0	0	0	0	0	19354	0	0	0	0	0	0	0	0	0	0	0	0	0	0
Neuroptera	Chrysopidae	Nineta vittata	Terrestrial	1	0	0	0	0	0	0	0	0	0	0	0	0	0	0	0	0	0	0	0	0	0	0	0	0	0	0	0	0	0	0	0	0	0	0	0	0	0	0	0	0	0	0	0	0	0
Neuroptera	Hemerobiidae	Hemerobius humulinus	Terrestrial	2	0	0	0	0	0	0	0	0	191	0	0	0	0	45	0	0	0	0	0	0	0	0	0	0	0	0	0	0	0	0	0	0	0	0	0	0	0	0	0	0	0	0	0	0	0
Lepidoptera	Choreutidae	Anthophila fabricana	Terrestrial	1	0	0	0	0	0	0	0	0	0	0	0	0	0	0	0	0	0	0	0	0	0	0	0	0	0	0	0	0	0	0	0	0	0	0	0	0	0	1279	0	0	0	0	0	0	0
Lepidoptera	Crambidae	Anania crocealis	Terrestrial	1	0	0	0	0	0	0	0	0	0	0	0	0	0	0	0	0	0	0	0	0	0	0	0	0	0	0	0	0	0	0	0	0	2396	0	0	0	0	0	0	0	0	0	0	0	0
Lepidoptera	Erebidae	Scoliopteryx libatrix	Terrestrial	1	0	0	0	0	0	0	0	0	0	0	0	0	0	0	0	0	0	0	0	0	0	0	0	0	0	0	0	0	0	0	0	0	0	0	0	0	0	0	0	0	0	0	0	0	0
Lepidoptera	Erebidae	Thumatha senex	Terrestrial	1	0	0	0	0	0	0	0	0	0	0	0	0	0	0	0	0	0	0	0	0	0	0	0	0	0	0	0	0	0	0	0	0	0	0	0	0	0	0	0	0	0	0	0	0	0
Lepidoptera	Gelechiidae	Gelechia sororculella	Terrestrial	2	0	0	0	0	0	0	0	0	0	0	0	0	0	0	0	0	0	0	0	0	0	0	0	0	0	0	0	0	0	0	0	0	0	0	0	0	0	0	0	0	0	0	0	0	0
Lepidoptera	Gelechiidae	Scrobipalpa costella	Terrestrial	1	0	0	0	0	0	0	0	0	0	0	0	0	0	0	0	0	0	0	0	0	0	0	0	0	0	0	0	0	0	0	0	0	0	0	0	0	0	0	0	0	0	0	0	0	0
Lepidoptera	Geometridae	Alcis repandata	Terrestrial	1	0	0	0	0	0	0	0	0	0	0	0	0	0	0	0	0	0	0	0	0	0	0	0	0	0	0	0	0	0	0	0	0	0	0	0	0	0	0	0	0	0	0	0	0	0
Lepidoptera	Geometridae	Cabera exanthemata	Terrestrial	1	0	0	0	0	0	0	0	0	0	0	0	0	0	0	0	0	0	0	0	0	0	0	0	0	0	0	0	0	0	0	0	0	0	0	0	0	0	0	0	0	0	0	0	0	0
Lepidoptera	Geometridae	Idaea biselata	Terrestrial	2	0	0	0	0	0	0	0	0	0	0	0	0	0	0	0	0	0	0	0	0	304	0	0	0	0	0	0	0	0	0	0	0	0	0	0	0	0	0	0	0	0	0	0	0	0
Lepidoptera	Geometridae	Lomaspilis marginata	Terrestrial	1	0	0	0	0	0	0	0	0	0	0	0	0	0	0	0	0	0	0	0	0	0	0	0	0	0	0	0	0	0	0	0	0	0	0	0	0	0	0	0	0	0	0	0	0	0
Lepidoptera	Lasiocampidae	Euthrix potatoria	Terrestrial	1	0	0	0	0	0	0	0	0	0	0	0	0	0	0	0	0	0	0	0	0	557	0	0	0	0	0	0	0	0	0	0	0	0	0	0	0	0	0	0	0	0	0	0	0	0
Lepidoptera	Noctuidae	Archanara dissoluta	Terrestrial	2	0	0	0	0	0	0	0	0	0	0	0	0	118	0	0	0	0	0	0	0	0	0	0	0	0	0	0	0	0	0	0	0	0	0	0	0	0	0	0	0	0	0	0	74	0
Lepidoptera	Noctuidae	Lenisa geminipuncta	Terrestrial	6	0	0	0	0	0	0	0	0	0	0	0	0	16975	0	2441	0	0	0	0	0	0	0	0	0	0	0	0	0	0	0	0	0	0	0	0	37735	435	0	0	0	0	0	844	0	0
Lepidoptera	Noctuidae	Leucania obsoleta	Terrestrial	1	0	0	0	0	0	0	0	0	0	0	0	0	0	0	0	0	0	0	0	0	0	0	0	0	0	0	0	0	0	0	0	0	0	0	0	0	0	0	0	0	0	0	0	0	0
Lepidoptera	Noctuidae	Mythimna straminea	Terrestrial	4	0	0	0	0	0	0	0	0	0	0	0	0	0	0	951	0	0	0	3712	1154	0	0	0	0	0	0	0	0	0	0	0	0	0	0	0	0	0	0	0	0	0	0	0	0	0
Lepidoptera	Noctuidae	Orthosia cerasi	Terrestrial	3	0	0	0	0	0	0	0	21725	25442	0	0	0	0	0	0	0	0	0	0	0	0	0	0	0	0	0	0	0	0	0	0	0	0	0	0	0	0	0	0	0	0	0	0	0	0
Lepidoptera	Noctuidae	Phlogophora meticulosa	Terrestrial	1	0	0	0	0	0	0	0	0	0	0	0	0	0	0	0	0	0	0	0	0	0	0	0	0	0	0	0	0	0	0	0	0	5802	0	0	0	0	0	0	0	0	0	0	0	0
Lepidoptera	Notodontidae	Notodonta ziczac	Terrestrial	1	0	0	0	0	0	0	0	0	0	0	0	0	0	0	0	0	0	0	0	0	0	0	0	0	0	0	0	0	0	0	0	0	0	0	0	0	0	0	0	0	0	0	0	0	0
Lepidoptera	Tortricidae	Pandemis heparana	Terrestrial	1	0	0	0	0	0	0	0	0	243	0	0	0	0	0	0	0	0	0	0	0	0	0	0	0	0	0	0	0	0	0	0	0	0	0	0	0	0	0	0	0	0	0	0	0	0
Lepdioptera	Geometridae	Biston betularia	Terrestrial	1	0	0	0	0	0	0	0	0	0	0	0	0	0	0	0	0	0	0	0	0	0	0	0	0	0	0	0	0	0	0	0	0	0	0	0	0	0	0	0	0	0	0	0	0	0
Hymenoptera	Braconidae	Apanteles sp.	Terrestrial	1	0	0	0	0	0	0	0	0	0	0	0	0	0	0	0	2242	0	0	0	0	0	0	0	0	0	0	0	0	0	0	0	0	0	0	0	0	0	0	0	0	0	0	0	0	0
Hymenoptera	Braconidae	Aphidius ervi	Terrestrial	1	0	0	0	0	0	0	0	0	0	0	0	0	1921	0	0	0	0	0	0	0	0	0	0	0	0	0	0	0	0	0	0	0	0	0	0	0	0	0	0	0	0	0	0	0	0
Hymenoptera	Braconidae	Aphidius matricariae	Terrestrial	1	0	0	0	0	0	0	0	0	0	0	0	0	0	0	0	0	0	0	0	0	0	0	0	0	0	0	0	0	0	0	0	0	0	0	0	0	0	1394	0	0	0	0	0	0	0
Hymenoptera	Braconidae	Aphidius rhopalosiphi	Terrestrial	1	0	0	0	0	0	0	0	0	0	0	0	0	0	0	0	0	0	0	0	0	0	0	0	0	0	0	0	0	0	0	0	0	0	0	0	0	0	0	2781	0	0	0	0	0	0
Hymenoptera	Braconidae	Aphidius urticae	Terrestrial	2	0	0	0	0	0	1362	0	0	0	0	0	0	0	0	0	0	0	0	0	0	0	0	0	0	0	0	0	0	0	0	0	0	0	0	0	0	0	0	0	0	0	0	0	0	0
Hymenoptera	Braconidae	Binodoxys heraclei	Terrestrial	1	0	0	0	0	0	0	0	0	0	0	0	0	0	0	0	0	0	0	0	0	0	0	0	0	0	0	0	0	0	0	0	0	0	0	0	0	0	178	0	0	0	0	0	0	0
Hymenoptera	Braconidae	Braconinae sp.	Terrestrial	1	0	0	0	0	0	0	0	0	0	0	0	0	0	0	0	0	0	0	0	0	135	0	0	0	0	0	0	0	0	0	0	0	0	0	0	0	0	0	0	0	0	0	0	0	0
Hymenoptera	Braconidae	Dacnusa sibirica	Aquatic	1	0	0	0	0	0	0	0	0	0	0	0	0	0	0	0	0	0	0	0	0	0	0	0	0	0	0	0	0	0	0	0	0	0	0	0	0	0	420	0	0	0	0	0	0	0
Hymenoptera	Braconidae	Ephedrus lacertosus	Terrestrial	2	0	0	0	0	0	0	0	0	0	0	0	0	0	0	0	0	0	0	0	0	0	0	0	0	0	0	0	0	0	0	0	0	744	0	0	0	0	0	0	0	0	0	0	0	0
Hymenoptera	Braconidae	Euaphidius cingulatus	Terrestrial	1	0	0	0	0	66	0	0	0	0	0	0	0	0	0	0	0	0	0	0	0	0	0	0	0	0	0	0	0	0	0	0	0	0	0	0	0	0	0	0	0	0	0	0	0	0
Hymenoptera	Braconidae	Mama mariae	Terrestrial	1	0	0	0	0	0	0	0	0	0	0	0	0	0	0	0	0	0	0	0	0	0	0	0	0	0	0	0	0	0	0	0	0	0	0	0	0	0	0	0	0	0	0	0	0	0
Hymenoptera	Braconidae	Praon abjectum	Terrestrial	2	0	0	0	0	0	0	0	0	0	0	0	0	0	0	0	0	0	0	0	0	0	0	0	0	0	118	0	0	0	0	0	0	0	0	0	0	0	0	0	0	0	0	0	0	0
Hymenoptera	Braconidae	Praon gallicum	Terrestrial	1	0	0	0	0	0	0	0	0	0	0	0	0	0	0	0	11	0	0	0	0	0	0	0	0	0	0	0	0	0	0	0	0	0	0	0	0	0	0	0	0	0	0	0	0	0
Hymenoptera	Cynipidae	Andricus pictus	Terrestrial	1	0	0	0	0	0	0	0	0	0	0	0	0	0	0	0	323	0	0	0	0	0	0	0	0	0	0	0	0	0	0	0	0	0	0	0	0	0	0	0	0	0	0	0	0	0
Hymenoptera	Ichneumonidae	Campopleginae sp.	Terrestrial	1	0	0	0	0	0	0	0	0	0	0	0	0	0	0	0	0	0	0	0	0	194	0	0	0	0	0	0	0	0	0	0	0	0	0	0	0	0	0	0	0	0	0	0	0	0
Hymenoptera	Ichneumonidae	Diplazon tetragonus	Terrestrial	1	0	0	0	0	0	0	0	0	0	0	0	0	0	0	0	0	0	0	0	0	0	0	100	0	0	0	0	0	0	0	0	0	0	0	0	0	0	0	0	0	0	0	0	0	0
Hymenoptera	Ichneumonidae	Dusona sp.	Terrestrial	1	0	0	0	0	0	0	0	0	0	0	0	0	0	0	0	0	0	0	0	0	0	0	0	0	0	0	0	0	0	0	0	0	0	0	0	0	0	0	0	0	0	0	0	0	0
Hymenoptera	Ichneumonidae	Hyposoter inquinatus	Terrestrial	1	0	0	0	0	0	0	0	0	0	0	0	0	0	0	0	0	0	0	0	0	0	0	0	0	0	0	0	0	0	0	0	0	0	0	0	0	0	0	0	0	0	0	0	0	0
Hymenoptera	Ichneumonidae	Mesoleptus sp.	Terrestrial	1	0	0	0	0	0	0	0	0	0	0	0	0	0	0	0	0	0	0	0	0	0	342	0	0	0	0	0	0	0	0	0	0	0	0	0	0	0	0	0	0	0	0	0	0	0
Hymenoptera	Ichneumonidae	Oedemopsis scabricula	Terrestrial	1	0	0	0	0	0	0	0	0	0	0	0	0	0	0	0	0	0	0	0	0	0	0	0	0	0	0	0	0	0	0	0	0	0	0	0	0	0	0	0	0	0	0	0	0	0
Hymenoptera	Tenthredinidae	Euura sp.	Terrestrial	1	0	0	0	0	0	0	0	0	0	25	0	0	0	0	0	0	0	0	0	0	0	0	0	0	0	0	0	0	0	0	0	0	0	0	0	0	0	0	0	0	0	0	0	0	0
Hymenoptera	Vespidae	Symmorphus bifasciatus	Terrestrial	1	0	0	0	0	0	0	0	0	0	0	0	0	0	0	0	0	0	0	0	0	0	0	0	0	0	0	0	0	0	0	0	0	0	0	0	0	0	0	0	0	0	0	0	0	0
Hemiptera	Aphididae	Amphorophora rubi	Terrestrial	1	0	0	0	0	0	681	0	0	0	0	0	0	0	0	0	0	0	0	0	0	0	0	0	0	0	0	0	0	0	0	0	0	0	0	0	0	0	0	0	0	0	0	0	0	0
Hemiptera	Aphididae	Hyalopterus pruni	Terrestrial	1	0	0	0	0	0	0	0	0	0	0	0	0	0	0	0	0	0	0	0	0	0	0	0	0	0	0	0	0	0	0	0	0	0	0	0	0	0	0	0	0	0	0	0	0	0
Hemiptera	Aphididae	Macrosiphini sp.	Terrestrial	1	0	458	0	0	0	0	0	0	0	0	0	0	0	0	0	0	0	0	0	0	0	0	0	0	0	0	0	0	0	0	0	0	0	0	0	0	0	0	0	0	0	0	0	0	0
Hemiptera	Aphididae	Macrosiphum cholodkovskyi	Terrestrial	1	0	0	0	0	0	0	0	0	0	0	0	0	0	0	0	0	0	0	0	0	0	0	0	0	0	0	0	0	0	0	0	0	561	0	0	0	0	0	0	0	0	0	0	0	0
Hemiptera	Aphididae	Microlophium carnosum	Terrestrial	4	1751	0	0	0	0	0	0	0	0	0	0	90	972	0	0	0	107	0	0	0	0	0	0	0	0	0	0	0	0	0	0	0	0	0	0	0	0	0	0	0	0	0	0	0	0
Hemiptera	Aphididae	Pterocomma pilosum	Terrestrial	1	0	0	0	0	314	0	0	0	0	0	0	0	0	0	0	0	0	0	0	0	0	0	0	0	0	0	0	0	0	0	0	0	0	0	0	0	0	0	0	0	0	0	0	0	0
Hemiptera	Aphididae	Pterocomma sp.	Terrestrial	3	0	0	0	0	634	10921	0	0	0	0	0	0	0	0	0	0	0	0	0	0	0	0	0	0	0	0	0	0	0	0	0	0	0	0	0	0	0	0	0	0	0	0	0	0	0
Hemiptera	Aphididae	Sitobion sp.	Terrestrial	2	0	525	0	0	0	493	0	0	0	0	0	0	0	0	0	0	0	0	0	0	0	0	0	0	0	0	0	0	0	0	0	0	0	0	0	0	0	0	0	0	0	0	0	0	0
Hemiptera	Cicadellidae	Empoasca decipiens	Terrestrial	1	0	0	0	0	0	0	0	0	0	0	0	0	0	0	0	0	0	0	0	0	1767	0	0	0	0	0	0	0	0	0	0	0	0	0	0	0	0	0	0	0	0	0	0	0	0
Hemiptera	Cicadellidae	Empoasca luda	Terrestrial	3	0	0	0	0	0	0	0	0	0	0	0	0	0	0	0	0	0	0	0	0	0	0	0	0	0	0	0	0	0	0	0	0	795	259	0	0	0	0	0	0	0	0	0	0	0
Hemiptera	Gerridae	Gerris odontogaster	Aquatic	1	0	0	0	0	0	0	0	0	0	0	0	0	0	0	0	0	0	0	0	0	0	0	0	0	0	0	0	0	0	0	0	0	0	0	0	0	0	0	0	0	0	0	0	0	0
Hemiptera	Miridae	Capsus ater	Terrestrial	1	0	0	0	0	0	0	0	0	0	0	0	0	0	0	0	0	0	0	0	0	0	0	0	0	0	0	0	0	0	0	0	0	7755	0	0	0	0	0	0	0	0	0	0	0	0
Hemiptera	Miridae	Liocoris tripustulatus	Terrestrial	1	0	0	0	0	0	0	0	0	0	0	0	0	0	0	0	0	0	0	0	0	0	0	0	0	0	0	0	0	0	0	0	0	0	0	0	0	0	0	0	0	0	0	0	0	0
Hemiptera	Notonectidae	Notonecta glauca	Aquatic	4	0	0	0	0	0	0	0	0	0	0	0	0	0	0	0	0	0	0	0	0	0	0	0	0	0	0	0	0	0	0	0	0	0	0	0	0	0	0	0	0	0	0	188	0	0
Hemiptera	Tingidae	Physatocheila dumetorum	Terrestrial	1	0	0	0	0	0	0	0	0	0	0	0	0	0	0	0	0	0	0	0	0	0	0	0	0	0	0	0	0	0	0	0	0	0	0	0	0	0	0	3190	0	0	0	0	0	0
Gastropoda	Agriolimacidae	Deroceras reticulatum	Terrestrial	1	0	0	0	0	0	0	0	0	0	0	0	0	0	0	0	0	0	0	0	0	0	0	0	0	0	0	0	0	0	0	0	0	0	31122	0	0	0	0	0	0	0	0	0	0	0
Gastropoda	Lymnaeidae	Radix balthica	Aquatic	1	0	0	0	0	0	0	0	0	0	0	0	0	0	0	0	0	0	0	0	0	0	0	0	0	0	0	0	0	0	0	0	0	0	0	0	0	0	0	0	0	0	0	0	0	0
Gastropoda	Lymnaeidae	Radix sp.	Aquatic	1	0	0	0	0	0	0	0	0	0	0	0	0	0	0	0	0	0	0	0	0	0	0	0	0	0	0	0	0	0	0	0	0	0	0	0	0	0	0	0	0	0	0	0	0	0
Gastropoda	Lymnaeidae	Stagnicola sp.	Aquatic	3	0	0	0	0	0	0	0	0	0	0	0	0	0	0	0	0	0	0	0	0	0	44	0	0	0	0	0	0	0	0	0	0	0	0	0	0	0	0	0	0	0	0	0	0	859
Gastropoda	Physidae	Physella acuta	Aquatic	1	0	0	0	0	0	0	0	0	0	0	0	0	0	0	0	0	0	0	0	0	0	0	0	0	0	0	0	0	0	0	0	0	0	0	0	0	0	0	0	0	0	0	0	0	0
Gastropoda	Succineidae	Succineidae sp.	Terrestrial	4	0	0	0	0	0	0	0	0	0	0	0	0	0	0	0	0	0	0	0	0	0	747	0	0	0	0	0	0	0	0	0	0	0	0	0	0	0	0	0	0	0	0	0	0	0
Ephemeroptera	Baetidae	Cloeon dipterum	Aquatic	2	0	0	0	0	0	0	0	0	41	0	0	0	0	0	0	0	0	0	0	0	0	0	0	0	0	32	0	0	0	0	0	0	0	0	0	0	0	0	0	0	0	0	0	0	0
Diptera		Diptera sp.	Terrestrial	2	0	0	0	2309	0	0	0	0	0	0	0	0	0	0	0	0	0	0	0	0	0	0	0	0	0	0	0	0	0	0	0	0	0	0	0	0	0	0	10326	0	0	0	0	0	0
Diptera	Anisopodidae	Sylvicola sp.	Terrestrial	2	0	0	0	0	205	0	0	0	0	0	0	0	0	0	0	0	0	0	0	0	0	0	0	0	0	0	0	0	0	0	0	0	0	489	0	0	0	0	0	0	0	0	0	0	0
Diptera	Anthomyiidae	Delia florilega	Terrestrial	3	0	0	0	0	0	0	2958	0	0	0	0	0	0	0	0	0	0	0	0	0	0	0	0	0	0	0	0	0	0	0	0	0	0	1197	0	0	0	0	0	1130	0	0	0	0	0
Diptera	Anthomyiidae	Delia platura	Terrestrial	2	0	0	0	0	0	0	0	0	0	0	0	0	0	0	0	0	0	0	0	0	15278	0	2492	0	0	0	0	0	0	0	0	0	0	0	0	0	0	0	0	0	0	0	0	0	0
Diptera	Anthomyiidae	Pegomya solennis	Terrestrial	2	0	0	0	0	0	0	0	0	0	0	0	0	0	0	0	0	0	0	0	0	0	0	0	0	0	184	0	0	0	0	0	0	0	0	0	0	0	0	0	0	0	0	0	0	0
Diptera	Anthomyiidae	Pegoplata infirma	Terrestrial	2	0	0	0	0	0	0	0	0	0	0	0	0	0	0	0	0	0	0	0	273	0	0	0	0	0	0	0	0	0	0	0	0	0	0	0	0	0	0	0	0	0	0	0	0	0
Diptera	Anthomyiidae	Zaphne divisa	Terrestrial	2	0	0	0	0	0	0	0	0	0	0	107	0	0	0	0	0	0	0	0	0	1258	0	0	0	0	0	0	0	0	0	0	0	0	0	0	0	0	0	0	0	0	0	0	0	0
Diptera	Anthomyzidae	Anagnota bicolor	Terrestrial	1	0	0	0	0	0	0	0	0	0	0	0	0	0	0	0	0	0	0	0	0	0	258	0	0	0	0	0	0	0	0	0	0	0	0	0	0	0	0	0	0	0	0	0	0	0
Diptera	Calliphoridae	Bellardia vulgaris	Terrestrial	2	0	0	0	0	0	0	0	0	0	0	0	0	0	0	0	0	0	0	0	16	0	0	0	0	0	0	0	0	0	0	0	0	0	0	0	0	0	0	0	0	0	0	0	0	0
Diptera	Calliphoridae	Calliphora vomitoria	Terrestrial	1	0	0	0	0	0	0	0	0	0	0	0	0	0	0	0	0	0	0	0	0	0	0	0	0	0	0	0	0	0	0	0	0	0	0	0	0	0	0	0	0	0	0	0	11280	0
Diptera	Calliphoridae	Lucilia caesar	Terrestrial	1	0	0	0	0	0	0	0	0	0	0	0	0	0	0	0	0	0	0	0	0	0	0	0	0	0	0	0	0	0	0	0	0	0	0	0	0	0	0	0	161	0	0	0	0	0
Diptera	Calliphoridae	Pollenia pediculata	Terrestrial	1	0	0	0	0	0	0	0	0	0	0	0	0	0	0	0	0	0	0	0	0	0	0	0	0	0	0	0	0	0	0	0	0	0	0	0	0	0	0	0	0	0	0	0	0	0
Diptera	Cecidomyiidae	Cecidomyiidae sp.	Terrestrial	1	0	0	0	0	0	0	0	0	0	0	0	0	0	0	0	0	0	0	0	0	0	0	0	0	0	0	0	0	0	0	0	0	0	0	0	0	0	0	0	0	0	0	0	0	0
Diptera	Ceratopogonidae	Atrichopogon winnertzi	Aquatic	2	0	0	0	0	0	0	0	0	0	101	0	0	0	0	0	0	0	0	0	0	0	0	0	0	0	0	0	0	0	0	0	0	0	0	0	0	0	94	0	0	0	0	0	0	0
Diptera	Chaoboridae	Chaoborus flavicans	Aquatic	42	0	0	0	0	0	14228	14780	0	0	8155	0	6982	0	0	0	0	0	21410	0	0	12118	16634	0	35541	17187	15963	0	0	0	47796	0	0	0	0	10686	0	0	12393	6041	0	0	6718	0	7871	18906
Diptera	Chironomidae	Chironomidae sp.	Aquatic	2	0	0	0	0	0	0	0	0	0	0	0	0	0	0	0	0	0	0	0	0	0	0	0	3111	0	0	0	0	0	0	0	0	0	0	0	0	0	0	0	0	0	0	0	0	0
Diptera	Chironomidae	Chironomus nuditarsis	Aquatic	3	0	0	0	0	0	0	0	0	0	0	0	0	0	0	0	0	0	0	0	0	0	0	0	0	0	0	0	0	0	0	0	0	0	0	0	0	0	0	0	0	0	0	0	0	0
Diptera	Chironomidae	Chironomus pallidivittatus	Aquatic	4	0	0	0	128	0	0	0	0	0	0	0	0	0	0	0	0	0	0	0	0	0	0	163	13220	0	0	0	0	0	0	0	0	0	0	0	0	0	0	0	0	0	0	0	0	0
Diptera	Chironomidae	Chironomus plumosus	Aquatic	1	0	38	0	0	0	0	0	0	0	0	0	0	0	0	0	0	0	0	0	0	0	0	0	0	0	0	0	0	0	0	0	0	0	0	0	0	0	0	0	0	0	0	0	0	0
Diptera	Chironomidae	Chironomus riparius	Aquatic	1	0	0	0	0	0	0	0	0	0	0	0	0	0	0	0	0	0	0	0	0	0	0	0	0	0	0	0	0	260	0	0	0	0	0	0	0	0	0	0	0	0	0	0	0	0
Diptera	Chironomidae	Chironomus sp.	Aquatic	23	5633	0	5828	0	2674	0	0	0	0	3245	14423	5120	0	20521	10671	0	0	0	8208	0	4207	0	0	7275	0	7523	0	0	22922	0	0	17685	0	0	0	0	0	0	3482	14026	0	0	0	0	0
Diptera	Chironomidae	Cladotanytarsus atridorsum	Aquatic	5	0	0	0	0	0	0	0	0	0	0	0	0	0	0	0	0	0	0	0	0	0	153	0	551	0	0	0	0	0	0	0	0	0	0	0	0	0	0	0	0	0	0	0	0	0
Diptera	Chironomidae	Cricotopus laricomalis	Aquatic	2	0	0	0	0	0	0	0	0	0	0	0	0	0	0	0	0	0	0	0	0	0	0	0	0	0	0	0	0	0	0	0	0	0	0	0	0	0	0	413	0	0	0	0	0	0
Diptera	Chironomidae	Cricotopus sylvestris	Aquatic	4	0	2253	0	0	0	2168	0	0	0	0	0	0	0	0	0	0	0	0	0	0	0	251	0	0	0	0	0	0	0	0	0	0	0	0	0	0	0	0	0	0	0	0	0	0	0
Diptera	Chironomidae	Cryptochironomus obreptans	Aquatic	3	0	0	129	0	0	0	0	0	0	0	0	0	0	0	0	0	0	0	0	0	0	0	0	10412	0	0	0	0	0	0	0	0	0	0	0	0	0	0	0	0	0	0	0	0	0
Diptera	Chironomidae	Cryptochironomus psittacinus	Aquatic	6	0	8430	1856	0	0	0	0	0	0	0	0	0	0	0	0	0	0	0	0	0	226	934	0	0	0	0	0	0	15045	0	0	0	0	0	0	0	0	0	0	0	0	0	0	0	0
Diptera	Chironomidae	Endochironomus albipennis	Aquatic	14	0	0	0	0	0	0	0	0	0	0	0	0	0	0	0	0	0	0	0	0	0	0	0	6029	0	0	0	0	996	0	0	0	0	0	361	0	0	0	339	0	0	0	0	0	0
Diptera	Chironomidae	Limnophyes sp.	Aquatic	1	0	0	0	0	0	0	0	0	0	0	0	0	0	0	0	0	0	0	0	0	0	0	0	0	0	0	0	0	0	0	0	0	0	0	0	0	0	0	0	0	0	0	0	0	0
Diptera	Chironomidae	Microtendipes sp.	Aquatic	2	0	0	0	0	0	0	0	0	0	0	0	0	0	0	0	0	0	0	0	0	187	0	0	0	0	0	0	0	0	0	0	0	0	0	79	0	0	0	0	0	0	0	0	0	0
Diptera	Chironomidae	Paraphaenocladius impensus	Aquatic	1	0	0	0	0	0	0	0	0	0	0	0	0	0	0	0	0	0	0	0	0	0	0	0	0	0	0	0	0	0	0	0	0	0	0	0	0	0	0	0	0	0	0	0	0	0
Diptera	Chironomidae	Polypedilum sordens	Aquatic	1	0	0	0	0	0	0	0	0	0	0	0	0	0	0	0	0	0	0	0	0	0	0	0	0	0	0	0	464	0	0	0	0	0	0	0	0	0	0	0	0	0	0	0	0	0
Diptera	Chironomidae	Procladius rufovittatus	Aquatic	2	0	1031	22	0	0	0	0	0	0	0	0	0	0	0	0	0	0	0	0	0	0	0	0	0	0	0	0	0	0	0	0	0	0	0	0	0	0	0	0	0	0	0	0	0	0
Diptera	Chironomidae	Procladius sagittalis	Aquatic	7	0	158	0	98	0	0	0	0	0	0	0	0	0	0	0	0	0	0	0	0	0	0	0	0	0	0	0	0	0	0	0	0	0	113	1253	0	0	288	95	0	0	0	0	0	0
Diptera	Chironomidae	Prodiamesa olivacea	Aquatic	5	0	0	270	0	13630	85	0	0	0	0	0	0	0	0	0	0	0	0	0	0	0	0	0	0	0	0	0	0	0	0	0	0	0	101	0	0	0	0	0	0	0	0	0	0	0
Diptera	Chironomidae	Tanytarsus bathophilus	Aquatic	2	0	0	0	0	0	0	0	0	0	0	0	0	0	0	6852	0	0	0	0	0	0	0	0	0	0	0	0	0	0	0	0	0	0	0	0	0	0	0	0	0	0	0	0	0	0
Diptera	Chironomidae	Tanytarsus lestagei	Aquatic	1	0	0	136	0	0	0	0	0	0	0	0	0	0	0	0	0	0	0	0	0	0	0	0	0	0	0	0	0	0	0	0	0	0	0	0	0	0	0	0	0	0	0	0	0	0
Diptera	Chironomidae	Tanytarsus mendax	Aquatic	2	0	0	0	107	0	0	0	0	0	0	0	0	0	0	0	0	0	0	0	0	0	0	0	0	0	0	0	45	0	0	0	0	0	0	0	0	0	0	0	0	0	0	0	0	0
Diptera	Chloropidae	Elachiptera cornuta	Terrestrial	2	0	0	0	0	0	0	0	0	0	0	0	0	0	0	0	0	0	0	0	0	731	0	0	0	0	0	0	0	260	0	0	0	0	0	0	0	0	0	0	0	0	0	0	0	0
Diptera	Chloropidae	Thaumatomyia sp.	Terrestrial	1	0	0	0	0	0	0	0	0	0	0	0	0	0	0	0	0	0	0	0	0	0	0	0	0	0	0	0	0	0	0	0	0	0	0	0	0	0	0	0	0	0	0	0	0	0
Diptera	Dolichopodidae	Chrysotus femoratus	Aquatic	4	0	0	0	0	0	0	0	0	0	0	0	0	0	0	0	0	0	0	0	0	160	0	0	0	0	0	0	0	0	0	0	0	0	0	0	0	0	0	0	0	0	0	0	0	0
Diptera	Dolichopodidae	Dolichopus cilifemoratus	Aquatic	3	0	0	0	0	0	0	0	0	0	0	0	0	0	0	0	0	0	0	0	0	0	0	0	0	0	0	0	0	0	0	0	0	0	0	0	0	0	0	0	0	0	0	0	0	0
Diptera	Dolichopodidae	Dolichopus longitarsis	Aquatic	1	0	0	0	0	0	0	0	0	0	0	0	0	0	0	0	0	0	0	0	0	0	0	0	0	0	0	0	0	0	0	0	0	0	0	0	0	0	0	0	0	0	0	0	0	0
Diptera	Dolichopodidae	Dolichopus plumipes	Aquatic	5	0	0	0	0	77	0	0	0	0	216	0	0	0	0	0	0	0	0	0	0	0	0	0	0	0	0	0	0	0	0	0	0	0	0	0	0	0	0	0	0	0	0	0	0	0
Diptera	Dolichopodidae	Rhaphium elegantulum	Aquatic	1	0	0	0	0	0	0	0	0	0	0	0	0	0	52	0	0	0	0	0	0	0	0	0	0	0	0	0	0	0	0	0	0	0	0	0	0	0	0	0	0	0	0	0	0	0
Diptera	Drosophilidae	Scaptomyza flava	Terrestrial	1	0	0	0	0	0	0	0	0	0	0	0	0	0	0	0	0	0	0	0	0	0	0	0	0	0	0	0	0	0	0	0	0	0	0	0	0	0	0	0	0	0	0	0	0	0
Diptera	Empididae	Empis stercorea	Terrestrial	5	0	0	0	0	0	0	0	0	0	260	145	0	186	0	0	0	27353	0	0	0	0	0	0	0	0	0	0	0	0	0	0	0	236	0	0	0	0	0	0	0	0	0	0	0	0
Diptera	Empididae	Rhamphomyia crassirostris	Terrestrial	2	0	0	0	0	196	0	539	0	0	0	0	0	0	0	0	0	0	0	0	0	0	0	0	0	0	0	0	0	0	0	0	0	0	0	0	0	0	0	0	0	0	0	0	0	0
Diptera	Ephydridae	Psilopa nigritella	Aquatic	1	0	0	0	0	0	0	0	0	0	0	0	0	0	0	0	0	0	0	0	0	0	0	0	0	0	0	0	0	0	0	0	0	0	0	0	0	0	0	0	0	0	0	0	0	0
Diptera	Fanniidae	Fannia lepida	Terrestrial	1	0	0	0	0	0	0	0	0	0	0	0	0	0	0	0	0	0	0	0	0	0	0	0	0	0	0	0	0	0	0	0	0	0	0	0	0	0	0	0	6503	0	0	0	0	0
Diptera	Fanniidae	Fannia serena	Terrestrial	1	0	0	0	0	0	0	0	0	0	0	0	0	0	0	0	0	0	0	0	0	0	0	0	0	0	0	0	0	0	0	0	0	0	0	0	0	0	0	0	0	0	0	0	0	0
Diptera	Fanniidae	Fannia sociella	Terrestrial	1	0	0	0	0	0	0	0	0	0	0	0	0	0	0	0	0	0	0	0	0	0	0	0	0	0	0	0	0	0	0	0	0	0	0	0	0	0	0	0	0	0	0	0	0	0
Diptera	Hybotidae	Bicellaria vana	Terrestrial	1	0	0	0	0	0	0	0	0	0	0	0	0	0	0	718	0	0	0	0	0	0	0	0	0	0	0	0	0	0	0	0	0	0	0	0	0	0	0	0	0	0	0	0	0	0
Diptera	Hybotidae	Platypalpus candicans	Terrestrial	1	0	0	0	0	0	0	0	0	0	0	0	0	0	0	0	0	0	0	0	0	0	0	0	0	0	0	0	0	0	0	0	0	0	0	0	0	0	0	0	0	0	0	0	0	0
Diptera	Hybotidae	Platypalpus pallidiventris	Terrestrial	1	0	0	0	0	0	0	0	0	0	0	0	0	0	0	0	0	0	0	0	0	0	0	0	0	0	0	0	0	0	0	0	0	0	0	0	0	0	0	0	0	0	0	0	0	0
Diptera	Hybotidae	Platypalpus sp.	Terrestrial	6	0	0	0	0	0	0	0	0	0	0	0	0	0	0	0	0	0	0	0	0	0	0	0	0	0	0	0	0	0	0	0	0	0	0	0	0	0	0	4624	0	151	0	0	0	0
Diptera	Limoniidae	Rhipidia maculata	Terrestrial	2	0	619	0	0	0	0	0	0	0	0	0	0	0	0	0	0	0	0	0	0	0	0	0	0	0	0	0	0	0	0	0	0	0	0	0	0	0	0	0	0	0	0	0	0	0
Diptera	Lonchopteridae	Lonchoptera lutea	Terrestrial	1	0	0	0	0	0	0	0	0	0	0	0	0	0	0	0	0	0	0	0	0	0	0	0	0	0	0	0	0	0	0	0	0	0	0	0	0	0	0	0	0	0	0	0	0	0
Diptera	Lonchopteridae	Lonchoptera uniceta	Terrestrial	1	0	0	0	0	0	0	0	0	0	0	0	0	0	0	0	0	0	0	0	0	0	0	0	0	0	0	0	0	0	0	0	0	0	0	0	0	0	0	0	0	0	82	0	0	0
Diptera	Micropezidae	Compsobata cibaria	Terrestrial	1	0	0	0	0	0	0	0	0	0	0	0	0	0	0	0	0	0	0	0	0	0	0	0	0	0	0	0	0	0	0	0	0	0	0	0	0	0	0	0	0	0	0	0	0	0
Diptera	Muscidae	Azelia cilipes	Terrestrial	1	0	0	0	0	0	0	0	0	0	0	0	0	0	0	0	0	0	0	0	0	0	0	0	0	0	0	0	0	0	0	0	0	0	0	0	0	0	0	0	0	0	0	0	0	0
Diptera	Muscidae	Helina depuncta	Terrestrial	5	0	0	0	0	0	0	0	0	0	0	0	0	0	0	0	0	0	0	0	0	0	0	0	0	0	0	0	0	0	0	0	0	0	0	0	0	0	0	69	0	0	0	85	0	0
Diptera	Muscidae	Helina impuncta	Terrestrial	1	0	0	0	0	0	0	0	0	0	0	0	0	0	0	0	0	0	0	0	0	0	0	0	0	0	0	0	0	0	0	0	0	0	0	0	0	0	0	0	0	0	0	0	0	0
Diptera	Muscidae	Helina reversio	Terrestrial	1	0	0	0	0	0	0	0	0	0	0	0	0	0	0	0	0	0	0	0	0	0	0	0	0	0	0	0	0	0	0	0	0	0	0	0	0	0	0	0	0	0	0	0	0	0
Diptera	Muscidae	Helina sp.	Terrestrial	8	0	0	0	0	0	0	0	0	0	0	0	0	0	0	0	0	0	0	0	0	0	0	0	0	0	0	0	0	0	0	0	0	0	1939	0	0	0	0	0	0	0	4941	0	0	0
Diptera	Muscidae	Lispocephala erythrocera	Terrestrial	1	0	0	0	0	0	0	0	0	0	0	0	0	0	0	0	0	0	0	0	0	0	113	0	0	0	0	0	0	0	0	0	0	0	0	0	0	0	0	0	0	0	0	0	0	0
Diptera	Muscidae	Musca autumnalis	Terrestrial	3	0	0	0	0	0	0	0	0	0	0	0	0	0	0	0	0	0	0	0	0	0	0	0	0	0	2987	0	0	0	0	0	0	0	0	0	0	0	0	0	0	0	0	0	0	0
Diptera	Muscidae	Muscina prolapsa	Terrestrial	1	0	0	0	0	0	0	0	0	0	0	0	0	0	0	0	0	0	0	0	0	0	0	0	0	0	0	0	0	0	0	0	0	0	0	0	0	0	0	0	0	0	0	0	0	0
Diptera	Muscidae	Myospila meditabunda	Terrestrial	1	0	0	0	0	0	0	0	0	0	0	0	0	0	0	0	0	0	0	0	0	0	0	0	0	0	0	0	0	0	0	0	0	0	0	0	0	0	0	0	0	0	0	0	0	0
Diptera	Muscidae	Neomyia cornicina	Terrestrial	1	0	0	0	0	0	0	0	0	0	0	0	0	0	0	0	0	0	0	0	0	0	0	0	0	0	0	0	0	0	0	0	0	0	0	0	0	0	0	0	0	0	0	0	0	0
Diptera	Muscidae	Phaonia valida	Terrestrial	1	0	0	0	0	0	0	0	0	0	0	0	0	0	0	0	0	0	0	0	0	0	0	0	0	0	0	0	0	0	0	0	0	0	0	0	0	0	0	0	0	0	0	0	0	0
Diptera	Muscidae	Polietes lardarius	Terrestrial	1	0	0	0	0	0	0	0	0	0	0	0	0	0	0	0	0	0	0	0	0	0	0	0	0	0	0	0	0	0	0	0	0	0	0	0	0	0	0	0	0	0	0	0	0	0
Diptera	Opomyzidae	Opomyza germinationis	Terrestrial	3	0	0	0	0	0	0	0	0	0	0	0	0	0	0	0	0	0	0	0	0	0	0	0	0	0	0	0	0	0	0	0	0	0	0	0	0	0	0	0	0	0	0	0	0	0
Diptera	Opomyzidae	Opomyza sp.	Terrestrial	1	0	0	0	0	0	0	0	0	0	0	0	0	0	0	0	0	0	0	0	0	0	0	0	0	0	0	0	0	0	0	0	0	0	0	0	0	0	0	0	0	0	0	0	0	0
Diptera	Phoridae	Megaselia sp.	Terrestrial	1	0	0	0	0	0	0	0	0	0	0	0	0	0	0	0	0	0	0	0	0	0	773	0	0	0	0	0	0	0	0	0	0	0	0	0	0	0	0	0	0	0	0	0	0	0
Diptera	Pipunculidae	Chalarus latifrons	Terrestrial	2	0	0	0	0	0	0	0	0	0	0	0	0	0	0	0	0	0	0	0	0	0	0	0	0	0	0	0	0	0	0	0	0	0	103	0	0	0	0	0	0	0	0	0	0	0
Diptera	Psychodidae	Psychoda lativentris	Aquatic	1	0	0	0	0	0	0	0	0	0	0	0	0	0	0	0	0	0	0	0	0	0	0	0	1779	0	0	0	0	0	0	0	0	0	0	0	0	0	0	0	0	0	0	0	0	0
Diptera	Psychodidae	Psychoda phalaenoides	Aquatic	1	0	0	0	0	0	0	0	0	0	0	0	0	0	0	0	0	0	0	0	0	0	0	0	0	0	0	0	0	0	0	0	0	0	0	0	0	0	0	0	0	0	0	0	0	0
Diptera	Ptychopteridae	Ptychoptera contaminata	Aquatic	2	0	0	0	0	0	0	0	0	0	0	0	0	0	0	0	0	0	0	0	0	0	0	0	0	0	1545	0	0	0	0	0	0	0	0	0	0	0	0	0	0	0	0	0	0	0
Diptera	Ptychopteridae	Ptychoptera minuta	Aquatic	1	0	0	0	0	0	0	0	0	0	0	0	0	0	0	0	0	0	0	0	0	0	0	0	0	0	0	0	0	0	0	0	0	0	0	0	0	0	0	0	0	0	0	0	0	0
Diptera	Rhagionidae	Rhagio lineola	Terrestrial	2	0	0	0	0	0	0	0	0	0	0	0	0	0	0	0	0	0	0	0	0	0	0	0	0	0	0	0	0	0	0	0	0	0	0	0	0	0	0	0	0	0	0	0	0	0
Diptera	Sarcophagidae	Sarcophaga carnaria	Terrestrial	1	0	0	0	0	0	0	0	0	0	26930	0	0	0	0	0	0	0	0	0	0	0	0	0	0	0	0	0	0	0	0	0	0	0	0	0	0	0	0	0	0	0	0	0	0	0
Diptera	Scathophagidae	Cordilura ciliata	Terrestrial	1	0	0	0	0	0	0	0	0	0	0	0	0	0	0	0	0	0	0	0	0	0	0	0	0	0	0	0	0	0	0	0	0	0	0	0	0	0	0	525	0	0	0	0	0	0
Diptera	Scathophagidae	Scathophaga furcata	Terrestrial	2	0	0	0	0	0	0	0	0	0	0	0	0	0	0	384	0	0	0	0	0	0	0	0	0	0	0	0	0	0	0	0	0	0	0	0	0	0	0	0	0	0	0	0	0	0
Diptera	Scathophagidae	Scathophaga sp.	Terrestrial	1	0	0	0	0	0	0	0	0	0	0	0	0	0	0	0	0	0	0	0	0	0	0	0	0	0	0	0	0	0	0	0	0	0	0	0	0	0	0	0	0	0	0	0	0	0
Diptera	Scathophagidae	Scathophaga stercoraria	Terrestrial	14	2219	0	0	0	0	0	0	0	0	0	0	0	0	0	0	0	0	0	0	0	3387	0	3399	0	0	0	0	2538	0	0	0	0	0	0	0	0	0	941	0	0	5660	0	1986	0	0
Diptera	Scathophagidae	Scathophaga suilla	Terrestrial	1	0	0	0	0	0	0	0	0	0	0	0	0	0	0	0	0	0	0	0	0	0	0	0	0	0	0	0	0	0	0	0	0	0	0	0	0	0	0	0	0	0	0	0	0	0
Diptera	Scathophagidae	Scathophagidae sp.	Terrestrial	3	0	0	0	999	0	0	0	0	0	0	0	0	0	0	0	0	0	0	0	0	0	0	0	0	0	0	0	0	0	0	0	0	0	0	83	0	0	0	0	0	0	0	0	0	0
Diptera	Sciaridae	Corynoptera forcipata	Terrestrial	1	0	0	0	0	0	0	0	0	0	0	0	0	0	0	0	0	0	0	0	0	0	0	0	0	0	0	0	0	0	0	0	0	0	0	0	0	0	0	0	0	0	0	0	0	0
Diptera	Sciomyzidae	Pherbellia brunnipes	Aquatic	1	0	0	0	0	0	0	0	0	0	0	0	0	0	0	0	0	0	0	0	0	17	0	0	0	0	0	0	0	0	0	0	0	0	0	0	0	0	0	0	0	0	0	0	0	0
Diptera	Sepsidae	Sepsis punctum	Terrestrial	2	0	0	0	0	0	0	0	0	0	0	0	0	0	0	0	0	0	0	0	0	0	0	0	0	0	0	0	0	0	0	0	0	0	0	0	0	0	0	0	0	0	0	0	0	0
Diptera	Syrphidae	Meliscaeva auricollis	Terrestrial	1	0	0	0	0	0	0	0	0	0	0	0	0	0	0	0	0	0	0	1759	0	0	0	0	0	0	0	0	0	0	0	0	0	0	0	0	0	0	0	0	0	0	0	0	0	0
Diptera	Syrphidae	Syritta pipiens	Terrestrial	1	0	0	0	0	0	0	0	0	0	0	0	0	0	0	0	0	0	0	0	0	0	0	0	0	0	0	0	0	0	0	0	0	0	0	0	0	0	0	0	0	0	0	0	0	0
Diptera	Syrphidae	Syrphus opinator	Terrestrial	1	0	0	0	0	0	0	0	0	0	0	0	0	0	0	0	0	0	0	0	0	0	0	0	0	0	0	0	0	0	0	0	0	0	0	0	0	0	0	0	0	0	0	0	0	0
Diptera	Syrphidae	Syrphus torvus	Terrestrial	1	0	0	0	0	0	0	0	0	0	0	0	0	0	0	0	0	0	0	0	0	0	0	0	0	0	0	0	0	0	0	0	0	0	0	0	0	0	0	0	0	0	0	0	0	0
Diptera	Tabanidae	Hybomitra lurida	Terrestrial	2	0	0	0	0	0	0	0	0	0	0	0	0	0	0	0	0	0	0	0	0	0	0	0	0	0	0	0	0	0	0	0	0	0	0	0	0	0	0	0	0	0	0	0	0	0
Diptera	Tachinidae	Pseudoperichaeta nigrolineata	Terrestrial	1	0	0	0	0	0	0	0	0	0	0	0	0	0	0	0	0	0	0	0	0	0	0	0	0	0	0	0	0	0	0	0	0	0	0	0	0	0	0	0	0	0	0	0	43	0
Diptera	Tephritidae	Philophylla caesio	Terrestrial	1	0	0	0	0	0	0	0	0	0	0	0	0	0	0	0	0	0	0	0	0	0	0	0	0	0	0	0	0	0	0	0	0	0	0	0	0	0	0	0	0	0	0	0	0	0
Coleoptera	Chrysomelidae	Crepidodera aurata	Terrestrial	1	0	0	0	0	0	0	0	0	0	0	0	0	0	0	0	0	0	0	0	0	0	0	0	0	0	0	0	0	0	0	0	0	0	59	0	0	0	0	0	0	0	0	0	0	0
Coleoptera	Chrysomelidae	Crepidodera fulvicornis	Terrestrial	2	0	0	0	0	0	0	0	0	0	0	0	5124	0	0	0	0	0	0	0	0	0	0	0	0	0	0	0	0	0	0	0	0	0	0	0	0	0	0	0	0	0	0	0	0	0
Coleoptera	Chrysomelidae	Galerucella lineola	Terrestrial	4	0	0	0	0	0	0	0	0	0	0	0	0	0	0	0	0	0	0	0	0	0	0	0	0	0	0	0	0	0	0	0	0	0	0	2945	0	0	1079	0	0	0	0	16138	0	0
Coleoptera	Chrysomelidae	Galerucella sp.	Terrestrial	1	0	0	0	0	0	0	0	0	0	0	0	0	0	0	0	0	0	0	0	0	0	0	0	0	0	0	0	0	0	0	0	0	0	0	0	0	0	0	0	0	0	0	0	0	0
Coleoptera	Chrysomelidae	Lochmaea capreae	Terrestrial	1	0	0	0	0	0	0	0	0	0	0	0	0	0	0	0	0	0	0	0	0	176	0	0	0	0	0	0	0	0	0	0	0	0	0	0	0	0	0	0	0	0	0	0	0	0
Coleoptera	Chrysomelidae	Phratora vulgatissima	Terrestrial	1	0	0	0	0	0	0	0	0	0	0	0	0	0	0	0	0	0	0	0	0	0	0	0	0	0	0	0	0	0	0	0	0	0	0	0	0	0	0	0	0	0	0	0	0	0
Coleoptera	Chrysomelidae	Psylliodes affinis	Terrestrial	1	0	0	0	0	0	0	0	0	0	0	0	0	0	0	0	0	0	0	0	0	0	0	0	0	0	0	0	0	0	0	0	0	0	0	0	0	0	0	0	0	0	0	0	0	0
Coleoptera	Dytiscidae	Hydroporus angustatus	Aquatic	1	0	0	0	0	0	0	0	0	0	0	0	0	0	0	0	0	0	0	0	0	0	0	0	0	0	0	0	0	0	0	0	0	0	0	0	0	0	0	0	0	0	0	0	0	0
Coleoptera	Helophoridae	Helophorus arvernicus	Aquatic	1	0	0	0	0	0	0	0	0	0	0	0	0	0	0	0	0	0	0	0	0	0	0	0	0	0	0	0	0	0	0	0	0	0	0	0	0	0	0	0	0	0	0	0	0	0
Coleoptera	Helophoridae	Helophorus brevipalpis	Terrestrial	1	0	0	0	0	0	0	0	0	0	0	57	0	0	0	0	0	0	0	0	0	0	0	0	0	0	0	0	0	0	0	0	0	0	0	0	0	0	0	0	0	0	0	0	0	0
Coleoptera	Helophoridae	Helophorus nivalis	Terrestrial	2	0	0	0	0	0	0	0	0	0	0	21714	0	0	0	0	0	0	0	0	0	0	0	0	0	0	0	0	0	0	0	0	0	0	0	0	0	0	0	0	0	0	0	0	0	0
Coleoptera	Scirtidae	Contacyphon coarctatus	Aquatic	1	0	0	0	0	0	0	0	0	0	0	0	0	0	0	0	0	0	0	0	0	0	0	0	0	0	0	0	0	0	0	0	0	0	0	0	0	0	0	0	0	0	0	0	0	0
Coleoptera	Scirtidae	Contacyphon sp.	Aquatic	1	0	14	0	0	0	0	0	0	0	0	0	0	0	0	0	0	0	0	0	0	0	0	0	0	0	0	0	0	0	0	0	0	0	0	0	0	0	0	0	0	0	0	0	0	0
Coleoptera	Scraptiidae	Anaspis frontalis	Terrestrial	1	0	0	0	0	12	0	0	0	0	0	0	0	0	0	0	0	0	0	0	0	0	0	0	0	0	0	0	0	0	0	0	0	0	0	0	0	0	0	0	0	0	0	0	0	0
Araneae	Araneidae	Larinioides patagiatus	Terrestrial	1	0	0	0	0	0	0	0	0	87	0	0	0	0	0	0	0	0	0	0	0	0	0	0	0	0	0	0	0	0	0	0	0	0	0	0	0	0	0	0	0	0	0	0	0	0
Araneae	Clubionidae	Clubiona comta	Terrestrial	1	0	0	0	0	0	0	0	0	306	0	0	0	0	0	0	0	0	0	0	0	0	0	0	0	0	0	0	0	0	0	0	0	0	0	0	0	0	0	0	0	0	0	0	0	0
Araneae	Clubionidae	Clubiona lutescens	Terrestrial	1	0	0	0	0	0	0	0	0	0	0	0	0	0	0	0	0	0	0	0	0	0	0	0	0	0	0	0	0	0	0	0	0	556	0	0	0	0	0	0	0	0	0	0	0	0
Araneae	Clubionidae	Clubiona phragmitis	Terrestrial	4	0	0	0	0	0	0	0	0	0	0	0	0	0	0	0	0	0	0	0	0	0	0	6945	0	0	0	0	0	0	0	0	0	0	0	0	0	4583	0	0	0	1814	0	0	0	0
Araneae	Linyphiidae	Gnathonarium dentatum	Terrestrial	1	0	0	0	0	0	0	0	0	0	0	0	0	0	0	0	0	0	0	0	0	0	0	0	0	0	0	0	0	0	0	0	0	0	0	0	0	0	0	0	60	0	0	0	0	0
Araneae	Linyphiidae	Hypomma bituberculatum	Terrestrial	6	0	0	93	6361	0	0	0	0	0	0	0	0	0	0	0	0	0	0	0	0	0	0	0	0	0	1480	0	0	0	0	0	0	0	0	0	0	0	521	0	0	0	0	0	0	0
Araneae	Linyphiidae	Porrhomma pygmaeum	Terrestrial	3	0	447	988	0	0	0	0	0	0	0	0	0	0	0	0	0	0	0	0	0	0	0	0	0	0	0	0	0	0	0	0	0	0	0	376	0	0	0	0	0	0	0	0	0	0
Araneae	Philodromidae	Philodromus albidus	Terrestrial	2	0	0	0	0	0	0	0	0	0	0	0	0	0	0	0	0	0	0	0	0	0	0	0	0	0	0	0	0	0	0	0	0	0	0	0	0	0	0	0	0	0	0	0	0	0
Araneae	Philodromidae	Philodromus aureolus	Terrestrial	1	0	0	0	0	0	0	0	0	0	0	0	0	0	0	0	0	0	0	0	0	0	0	0	0	0	0	0	0	0	0	0	0	0	0	0	0	0	0	0	0	0	0	0	0	0
Araneae	Theridiosomatidae	Theridiosoma gemmosum	Terrestrial	1	0	0	0	0	0	0	0	0	0	0	0	0	0	0	0	0	0	0	0	0	0	0	0	0	0	0	0	0	0	0	0	0	0	0	0	0	0	0	0	0	0	0	0	0	0
Acari	Humerobatidae	Humerobatidae sp.	Terrestrial	1	0	0	0	0	0	0	0	0	0	0	0	0	0	0	0	0	0	0	0	0	0	0	0	0	0	0	44	0	0	0	0	0	0	0	0	0	0	0	0	0	0	0	0	0	0
[truncated: 45 more columns]

## Sheet: family
Order	Family	Frequency of Occurrence	cvrw005	cvrw022	cvrw057	cvrw061	cvrw065	cvrw118	cvrw206	cvrw219	cvrw300	cvrw340	cvrw380	cvrw384	cvrw407	cvrw414	cvrw418	cvrw431	cvrw454	cvrw464	cvrw479	cvrw494	cvrw679	cvrw698	cvrw757	cvrw779	cvrw793	cvrw831	cvrw839	cvrw862	cvrw912	cvrw927	cvrw928	cvrw958B	cvrw961	cvrw962	cvrw963	cvrw967	cvrw997	cvrw998	cvrw958A	cvrw009	cvrw015	cvrw043	cvrw086	cvrw088	cvrw094	cvrw104	cvrw189
Acari	Humerobatidae	1	0	0	0	0	0	0	0	0	0	0	0	0	0	0	0	0	0	0	0	0	0	0	0	0	0	0	0	0	0	0	0	0	0	0	0	0	0	0	0	0	0	0	44	0	0	0	0
Araneae	Araneidae	1	0	0	0	0	0	0	0	0	0	0	0	0	0	0	0	0	0	0	0	0	0	0	0	0	0	0	0	0	0	0	0	0	0	0	0	0	0	0	0	0	0	0	0	0	0	0	0
Araneae	Clubionidae	6	0	0	0	0	0	0	0	0	0	6945	0	0	0	0	0	0	0	0	4583	0	0	0	0	0	0	0	0	0	0	0	0	1814	0	0	0	0	0	0	0	0	0	0	0	0	0	0	0
Araneae	Linyphiidae	9	0	0	0	0	0	0	0	0	0	0	0	0	0	0	0	0	376	0	0	0	0	0	0	0	521	0	0	0	60	0	447	0	0	0	0	0	1081	6361	0	0	1480	0	0	0	0	0	0
Araneae	Philodromidae	3	0	0	0	0	0	0	0	0	0	0	0	0	0	0	0	0	0	0	0	0	0	0	0	0	0	0	0	0	0	0	0	0	0	0	0	0	0	0	0	0	0	0	0	0	0	0	0
Araneae	Theridiosomatidae	1	0	0	378	0	0	0	0	0	0	0	0	0	0	0	0	0	0	0	0	0	0	0	0	0	0	0	0	0	0	0	0	0	0	0	0	0	0	0	0	0	0	0	0	0	0	0	0
Coleoptera	Chrysomelidae	11	176	0	0	0	0	0	0	0	0	0	0	0	59	0	0	0	2945	0	0	0	0	0	0	1459	1079	1668	0	0	0	5124	0	0	0	0	0	0	0	0	0	0	0	0	0	0	0	0	0
Coleoptera	Dytiscidae	1	0	0	0	0	0	0	0	0	0	0	0	0	0	0	0	0	0	0	0	0	1108	0	0	0	0	0	0	0	0	0	0	0	0	0	0	0	0	0	0	0	0	0	0	0	0	0	0
Coleoptera	Helophoridae	2	0	0	0	0	0	0	0	0	0	0	0	0	0	0	0	0	0	0	0	0	0	21771	0	0	0	0	0	0	0	0	0	0	0	0	0	0	0	0	0	0	0	0	0	0	0	0	0
Coleoptera	Scirtidae	2	0	0	0	0	0	0	0	0	0	0	0	0	0	0	0	0	0	0	0	0	0	0	0	0	0	0	0	0	0	0	14	0	0	0	0	0	0	0	0	0	0	0	0	0	0	0	0
Coleoptera	Scraptiidae	1	0	0	0	0	0	0	0	0	12	0	0	0	0	0	0	0	0	0	0	0	0	0	0	0	0	0	0	0	0	0	0	0	0	0	0	0	0	0	0	0	0	0	0	0	0	0	0
Diptera	Anisopodidae	2	0	0	0	0	0	0	0	0	205	0	0	0	489	0	0	0	0	0	0	0	0	0	0	0	0	0	0	0	0	0	0	0	0	0	0	0	0	0	0	0	0	0	0	0	0	0	0
Diptera	Anthomyiidae	10	16536	0	0	0	0	0	0	207	0	2492	0	0	1197	0	2958	0	0	0	0	0	0	107	0	0	0	0	0	0	1130	0	0	0	0	0	0	0	0	0	0	0	184	0	0	0	0	0	0
Diptera	Anthomyzidae	1	0	258	0	0	0	0	0	0	0	0	0	0	0	0	0	0	0	0	0	0	0	0	0	0	0	0	0	0	0	0	0	0	0	0	0	0	0	0	0	0	0	0	0	0	0	0	0
Diptera	Calliphoridae	5	0	0	0	0	0	0	0	0	0	0	0	0	0	0	0	0	0	0	0	0	0	0	0	0	0	0	0	0	161	0	0	0	0	0	0	0	0	0	0	0	0	0	0	0	0	0	0
Diptera	Cecidomyiidae	1	0	0	0	0	0	0	0	0	0	0	0	0	0	0	0	0	0	0	0	0	0	0	1369	0	0	0	0	0	0	0	0	0	0	0	0	0	0	0	0	0	0	0	0	0	0	0	0
Diptera	Ceratopogonidae	2	0	0	0	0	0	0	0	0	0	0	101	0	0	0	0	0	0	0	0	0	0	0	0	0	94	0	0	0	0	0	0	0	0	0	0	0	0	0	0	0	0	0	0	0	0	0	0
Diptera	Chaoboridae	42	12118	16634	0	37723	8833	20415	0	0	0	0	8155	12704	0	14228	14780	0	10686	0	0	12428	16457	0	0	25577	12393	10111	6041	35541	0	6982	0	0	0	0	0	0	0	0	0	17187	15963	47796	0	0	0	6718	20755
Diptera	Chironomidae	43	4620	1338	0	87	0	0	17685	32306	16304	163	3245	0	214	2253	0	5633	1693	0	0	0	837	14423	747	0	288	0	4329	40598	14026	5120	11910	0	0	20521	17523	0	8241	333	0	0	7523	0	0	509	39223	0	3125
Diptera	Chloropidae	3	731	0	0	0	0	0	0	0	0	0	0	0	0	0	0	0	0	0	0	0	0	0	0	271	0	0	0	0	0	0	0	0	0	0	0	0	0	0	0	0	0	0	0	0	260	0	0
Diptera	Dolichopodidae	12	160	0	0	0	0	0	0	0	77	0	216	0	0	0	0	0	0	0	0	0	0	0	3065	5877	0	2067	0	0	0	0	0	0	0	52	0	0	0	0	0	0	0	0	0	0	0	0	0
Diptera	Drosophilidae	1	0	0	0	0	0	0	0	0	0	0	0	0	0	0	0	0	0	0	0	0	0	0	0	0	0	328	0	0	0	0	0	0	0	0	0	0	0	0	0	0	0	0	0	0	0	0	0
Diptera	Empididae	7	0	0	0	0	0	0	0	0	196	0	260	0	0	0	539	0	0	0	0	0	0	145	0	0	0	0	0	0	0	0	0	0	186	0	0	0	0	0	27353	0	0	0	0	0	0	0	0
Diptera	Ephydridae	1	0	0	0	0	0	0	0	0	0	0	0	0	0	0	0	0	0	0	0	0	0	0	0	0	0	0	0	0	0	0	0	0	0	0	0	0	0	0	0	0	0	0	0	0	0	0	0
Diptera	Fanniidae	3	0	0	0	0	0	0	0	372	0	0	0	0	0	0	0	0	0	0	0	0	0	0	0	0	0	0	0	0	6503	0	0	0	0	0	0	0	0	0	0	0	0	0	0	0	0	0	0
Diptera	Hybotidae	9	0	0	0	0	200	0	0	81	0	0	0	0	0	0	0	0	0	0	0	0	0	0	638	0	0	643	4624	0	0	0	0	151	0	0	718	0	0	0	0	0	0	0	0	0	0	0	0
Diptera	Limoniidae	2	0	0	0	0	0	0	0	0	0	0	0	0	0	0	0	0	0	0	0	0	0	0	0	0	0	0	0	0	0	0	619	0	0	0	0	0	0	0	0	0	0	0	0	0	0	0	0
Diptera	Lonchopteridae	2	0	0	1946	0	0	0	0	0	0	0	0	0	0	0	0	0	0	0	0	0	0	0	0	0	0	0	0	0	0	0	0	0	0	0	0	0	0	0	0	0	0	0	0	0	0	82	0
Diptera	Micropezidae	1	0	0	0	0	0	0	0	0	0	0	0	0	0	0	0	0	0	0	0	0	0	0	939	0	0	0	0	0	0	0	0	0	0	0	0	0	0	0	0	0	0	0	0	0	0	0	0
Diptera	Muscidae	21	0	113	0	0	0	0	0	3960	0	0	0	0	1939	0	0	0	0	0	0	12798	0	0	0	0	0	0	69	0	0	0	0	0	0	0	0	0	0	0	0	0	2987	0	0	0	0	4941	0
Diptera	Opomyzidae	3	0	0	0	0	332	0	0	0	0	0	0	0	0	0	0	0	0	0	0	0	0	0	0	0	0	0	0	0	0	0	0	0	0	0	0	0	0	0	0	0	0	0	0	0	0	0	0
Diptera	Phoridae	1	0	773	0	0	0	0	0	0	0	0	0	0	0	0	0	0	0	0	0	0	0	0	0	0	0	0	0	0	0	0	0	0	0	0	0	0	0	0	0	0	0	0	0	0	0	0	0
Diptera	Pipunculidae	2	0	0	0	0	0	0	0	0	0	0	0	0	103	0	0	0	0	0	0	0	0	0	0	0	0	0	0	0	0	0	0	0	0	0	0	0	0	0	0	0	0	0	0	0	0	0	0
Diptera	Psychodidae	2	0	0	0	0	0	0	0	0	0	0	0	0	0	0	0	0	0	0	0	0	0	0	0	0	0	0	0	1779	0	0	0	0	0	0	0	0	0	0	0	0	0	0	0	0	0	0	0
Diptera	Ptychopteridae	2	0	0	0	0	0	0	0	0	0	0	0	0	0	0	0	0	0	0	0	0	0	0	0	0	0	0	0	0	0	0	0	0	0	0	0	0	0	0	0	0	1545	0	0	0	0	0	0
Diptera	Rhagionidae	2	0	0	0	0	0	0	0	0	0	0	0	0	0	0	0	0	0	0	0	0	0	0	121	0	0	0	0	0	0	0	0	0	0	0	0	0	0	0	0	0	0	0	0	0	0	0	0
Diptera	Sarcophagidae	1	0	0	0	0	0	0	0	0	0	0	26930	0	0	0	0	0	0	0	0	0	0	0	0	0	0	0	0	0	0	0	0	0	0	0	0	0	0	0	0	0	0	0	0	0	0	0	0
Diptera	Scathophagidae	21	3387	0	0	0	0	0	0	0	0	3399	0	0	0	0	0	2219	83	0	0	3131	12298	0	0	78	941	682	525	0	0	0	0	5660	0	0	384	0	0	999	0	0	0	0	0	2538	0	0	0
Diptera	Sciaridae	1	0	0	0	0	0	0	0	0	0	0	0	0	0	0	0	0	0	0	0	0	0	0	0	0	0	0	0	0	0	0	0	0	0	0	0	0	0	0	0	0	0	0	0	0	0	0	0
Diptera	Sciomyzidae	1	17	0	0	0	0	0	0	0	0	0	0	0	0	0	0	0	0	0	0	0	0	0	0	0	0	0	0	0	0	0	0	0	0	0	0	0	0	0	0	0	0	0	0	0	0	0	0
Diptera	Sepsidae	2	0	0	0	0	0	0	0	0	0	0	0	4036	0	0	0	0	0	0	0	0	0	0	0	0	0	0	0	0	0	0	0	0	0	0	0	0	0	0	0	0	0	0	0	0	0	0	0
Diptera	Syrphidae	4	0	0	0	0	0	0	0	0	0	0	0	0	0	0	0	0	0	0	0	0	219	0	0	0	0	0	0	0	0	0	0	0	0	0	0	0	0	0	0	0	0	0	0	0	0	0	0
Diptera	Tabanidae	2	0	0	0	0	0	0	0	0	0	0	0	0	0	0	0	0	0	0	0	0	0	0	0	0	0	0	0	0	0	0	0	0	0	0	0	0	0	0	0	0	0	0	0	0	0	0	0
Diptera	Tachinidae	1	0	0	0	0	0	0	0	0	0	0	0	0	0	0	0	0	0	0	0	0	0	0	0	0	0	0	0	0	0	0	0	0	0	0	0	0	0	0	0	0	0	0	0	0	0	0	0
Diptera	Tephritidae	1	0	0	0	0	0	0	0	0	0	0	0	0	0	0	0	0	0	0	0	0	0	0	0	0	0	0	0	0	0	0	0	0	0	0	0	0	0	0	0	0	0	0	0	0	0	0	0
Ephemeroptera	Baetidae	2	0	0	0	0	0	0	0	0	0	0	0	0	0	0	0	0	0	0	0	0	0	0	0	0	0	0	0	0	0	0	0	0	0	0	0	0	0	0	0	0	32	0	0	0	0	0	0
Gastropoda	Agriolimacidae	1	0	0	0	0	0	0	0	0	0	0	0	0	31122	0	0	0	0	0	0	0	0	0	0	0	0	0	0	0	0	0	0	0	0	0	0	0	0	0	0	0	0	0	0	0	0	0	0
Gastropoda	Lymnaeidae	4	0	44	0	0	0	0	0	0	0	0	0	0	0	0	0	0	0	0	0	0	0	0	0	0	0	0	0	0	0	0	0	0	0	0	0	0	0	0	0	0	0	0	0	0	0	0	0
Gastropoda	Physidae	1	0	0	0	0	0	0	0	0	0	0	0	0	0	0	0	0	0	0	0	0	0	0	0	0	0	0	0	0	0	0	0	0	0	0	0	0	0	0	0	0	0	0	0	0	0	0	0
Gastropoda	Succineidae	4	0	747	0	0	0	0	0	0	0	0	0	0	0	0	0	0	0	0	0	0	0	0	0	0	0	0	0	0	0	0	0	0	0	0	0	0	0	0	0	0	0	0	0	0	0	0	0
Hemiptera	Aphididae	10	0	0	0	0	0	0	0	0	948	0	0	70	0	12095	0	1751	0	0	0	0	0	0	0	0	0	0	0	0	0	90	983	0	972	0	0	0	0	0	107	0	0	0	0	0	0	0	0
Hemiptera	Cicadellidae	4	1767	0	0	0	0	0	0	0	0	0	0	0	259	0	0	0	0	0	0	0	0	0	0	0	0	0	0	0	0	0	0	0	0	0	0	0	0	0	0	0	0	0	0	0	0	0	0
Hemiptera	Gerridae	1	0	0	0	0	0	0	0	0	0	0	0	0	0	0	0	0	0	0	0	0	0	0	0	0	0	0	0	0	0	0	0	0	0	0	0	0	0	0	0	0	0	0	0	0	0	0	0
Hemiptera	Miridae	2	0	0	78	0	0	0	0	0	0	0	0	0	0	0	0	0	0	0	0	0	0	0	0	0	0	0	0	0	0	0	0	0	0	0	0	0	0	0	0	0	0	0	0	0	0	0	0
Hemiptera	Notonectidae	4	0	0	0	0	0	0	0	213	0	0	0	0	0	0	0	0	0	0	0	0	0	0	0	0	0	0	0	0	0	0	0	0	0	0	0	0	0	0	0	0	0	0	0	0	0	0	0
Hemiptera	Tingidae	1	0	0	0	0	0	0	0	0	0	0	0	0	0	0	0	0	0	0	0	0	0	0	0	0	0	0	3190	0	0	0	0	0	0	0	0	0	0	0	0	0	0	0	0	0	0	0	0
Hymenoptera	Braconidae	12	135	0	0	0	6772	0	0	120	66	0	0	0	0	1362	0	0	0	0	0	0	0	0	0	0	1992	0	2781	0	0	0	0	0	1921	0	0	2253	0	0	0	0	118	0	0	0	0	0	0
Hymenoptera	Cynipidae	1	0	0	0	0	0	0	0	0	0	0	0	0	0	0	0	0	0	0	0	0	0	0	0	0	0	0	0	0	0	0	0	0	0	0	0	323	0	0	0	0	0	0	0	0	0	0	0
Hymenoptera	Ichneumonidae	5	194	342	0	0	0	0	0	0	0	100	0	0	0	0	0	0	0	0	0	0	0	0	663	0	0	0	0	0	0	0	0	0	0	0	0	0	0	0	0	0	0	0	0	0	0	0	0
Hymenoptera	Tenthredinidae	1	0	0	0	0	0	0	0	0	0	0	25	0	0	0	0	0	0	0	0	0	0	0	0	0	0	0	0	0	0	0	0	0	0	0	0	0	0	0	0	0	0	0	0	0	0	0	0
Hymenoptera	Vespidae	1	0	0	0	0	0	0	0	0	0	0	0	0	0	0	0	0	0	0	0	0	0	0	0	0	0	0	0	0	0	0	0	0	0	0	0	0	0	0	0	0	0	0	0	0	0	0	0
Lepidoptera	Choreutidae	1	0	0	0	0	0	0	0	0	0	0	0	0	0	0	0	0	0	0	0	0	0	0	0	0	1279	0	0	0	0	0	0	0	0	0	0	0	0	0	0	0	0	0	0	0	0	0	0
Lepidoptera	Crambidae	1	0	0	0	0	0	0	0	0	0	0	0	0	0	0	0	0	0	0	0	0	0	0	0	0	0	0	0	0	0	0	0	0	0	0	0	0	0	0	0	0	0	0	0	0	0	0	0
Lepidoptera	Erebidae	2	0	0	0	0	0	0	0	0	0	0	0	0	0	0	0	0	0	0	0	0	0	0	0	0	0	0	0	0	0	0	0	0	0	0	0	0	0	0	0	0	0	0	0	0	0	0	0
Lepidoptera	Gelechiidae	3	0	0	0	0	0	0	0	0	0	0	0	0	0	0	0	0	0	0	0	0	0	0	0	0	0	0	0	0	0	0	0	0	0	0	0	0	0	0	0	0	0	0	0	0	0	0	0
Lepidoptera	Geometridae	6	304	0	30584	0	0	0	0	0	0	0	0	0	0	0	0	0	0	0	0	0	0	0	0	0	0	0	0	0	0	0	0	0	0	0	0	0	0	0	0	0	0	0	0	0	0	0	0
Lepidoptera	Lasiocampidae	1	557	0	0	0	0	0	0	0	0	0	0	0	0	0	0	0	0	0	0	0	0	0	0	0	0	0	0	0	0	0	0	0	0	0	0	0	0	0	0	0	0	0	0	0	0	0	0
Lepidoptera	Noctuidae	15	0	0	0	0	0	0	0	0	0	0	0	0	0	0	0	0	0	37735	435	0	0	0	0	0	0	0	0	0	0	0	0	0	17093	0	3392	0	0	0	0	0	0	0	0	0	0	0	0
Lepidoptera	Notodontidae	1	0	0	0	0	0	0	0	0	0	0	0	0	0	0	0	0	0	0	0	0	0	0	0	0	0	0	0	0	0	0	0	0	0	0	0	0	0	0	0	0	0	0	0	0	0	0	0
Lepidoptera	Tortricidae	1	0	0	0	0	0	0	0	0	0	0	0	0	0	0	0	0	0	0	0	0	0	0	0	0	0	0	0	0	0	0	0	0	0	0	0	0	0	0	0	0	0	0	0	0	0	0	0
Neuroptera	Chrysopidae	2	0	0	0	0	0	0	0	0	0	0	0	0	0	0	0	0	0	0	0	0	0	0	0	0	0	0	0	0	0	0	0	0	0	0	0	0	0	0	0	0	0	0	0	0	0	0	0
Neuroptera	Hemerobiidae	2	0	0	0	0	0	0	0	0	0	0	0	0	0	0	0	0	0	0	0	0	0	0	0	0	0	0	0	0	0	0	0	0	0	45	0	0	0	0	0	0	0	0	0	0	0	0	0
Odonata	Coenagrionidae	6	0	0	0	0	0	0	0	2807	0	0	3015	0	0	0	0	0	0	0	0	0	0	0	0	0	0	0	0	0	0	0	0	0	0	0	0	0	0	0	0	0	0	0	0	0	0	0	0
Trichoptera	Beraeidae	1	0	0	0	0	0	0	0	0	0	0	0	0	0	0	0	0	0	0	0	0	0	0	0	0	0	0	0	0	0	0	0	0	0	0	0	0	0	0	0	0	0	0	0	0	0	226	0
Trichoptera	Leptoceridae	12	560	0	0	0	0	0	0	0	0	0	0	0	0	0	0	0	0	0	0	0	0	0	682	0	0	0	0	0	0	0	0	0	0	0	0	0	0	0	0	0	23573	2235	0	0	0	7905	11816
[truncated: 43 more columns]

## Sheet: order
Order	Frequency of Occurrence	cvrw005	cvrw022	cvrw057	cvrw061	cvrw065	cvrw118	cvrw206	cvrw219	cvrw300	cvrw340	cvrw380	cvrw384	cvrw407	cvrw414	cvrw418	cvrw431	cvrw454	cvrw464	cvrw479	cvrw494	cvrw679	cvrw698	cvrw757	cvrw779	cvrw793	cvrw831	cvrw839	cvrw862	cvrw912	cvrw927	cvrw928	cvrw958B	cvrw961	cvrw962	cvrw963	cvrw967	cvrw997	cvrw998	cvrw958A	cvrw009	cvrw015	cvrw043	cvrw086	cvrw088	cvrw094	cvrw104	cvrw189	cvrw191
Acari	1	0	0	0	0	0	0	0	0	0	0	0	0	0	0	0	0	0	0	0	0	0	0	0	0	0	0	0	0	0	0	0	0	0	0	0	0	0	0	0	0	0	0	44	0	0	0	0	0
Araneae	18	0	0	378	0	0	0	0	0	0	6945	0	0	0	0	0	0	376	0	4583	0	0	0	0	0	521	0	0	0	60	0	447	1814	0	0	0	0	1081	6361	0	0	1480	0	0	0	0	0	0	0
Coleoptera	17	176	0	0	0	0	0	0	0	12	0	0	0	59	0	0	0	2945	0	0	0	1108	21771	0	1459	1079	1668	0	0	0	5124	14	0	0	0	0	0	0	0	0	0	0	0	0	0	0	0	0	74
Diptera	77	37569	19116	1946	37810	9365	20415	17685	36926	16782	6054	38907	16740	3942	16481	18277	7852	12462	0	0	28357	29811	14675	6879	31803	13716	13831	15588	77918	21820	12102	12529	5811	186	20573	18625	0	8241	1332	27353	17187	28202	47796	0	3047	39483	11741	23880	7878
Ephemeroptera	2	0	0	0	0	0	0	0	0	0	0	0	0	0	0	0	0	0	0	0	0	0	0	0	0	0	0	0	0	0	0	0	0	0	0	0	0	0	0	0	0	32	0	0	0	0	0	0	0
Gastropoda	8	0	791	0	0	0	0	0	0	0	0	0	0	31122	0	0	0	0	0	0	0	0	0	0	0	0	0	0	0	0	0	0	0	0	0	0	0	0	0	0	0	0	0	0	0	0	0	0	3590
Hemiptera	20	1767	0	78	0	0	0	0	213	948	0	0	70	259	12095	0	1751	0	0	0	0	0	0	0	0	0	0	3190	0	0	90	983	0	972	0	0	0	0	0	107	0	0	0	0	0	0	0	0	305
Hymenoptera	18	329	342	0	0	6772	0	0	120	66	100	25	0	0	1362	0	0	0	0	0	0	0	0	663	0	1992	0	2781	0	0	0	0	0	1921	0	0	2576	0	0	0	0	118	0	0	0	0	0	0	0
Lepidoptera	27	861	0	30584	0	0	0	0	0	0	0	0	0	0	0	0	0	0	37735	435	0	0	0	0	0	1279	0	0	0	0	0	0	0	17093	0	3392	0	0	0	0	0	0	0	0	0	0	0	0	0
Neuroptera	4	0	0	0	0	0	0	0	0	0	0	0	0	0	0	0	0	0	0	0	0	0	0	0	0	0	0	0	0	0	0	0	0	0	45	0	0	0	0	0	0	0	0	0	0	0	0	0	0
Odonata	6	0	0	0	0	0	0	0	2807	0	0	3015	0	0	0	0	0	0	0	0	0	0	0	0	0	0	0	0	0	0	0	0	0	0	0	0	0	0	0	0	0	0	0	0	0	0	0	0	0
Trichoptera	12	560	0	0	0	0	0	0	0	0	0	0	0	0	0	0	0	0	0	0	0	0	0	682	0	0	0	0	0	0	0	0	0	0	0	0	0	0	0	0	0	23573	2235	0	0	0	8131	11816	0
[truncated: 42 more columns]
